# Supplementary material for: Assessing the Antimicrobial Properties of Honey Protein Components through In Silico Comparative Peptide Composition and Distribution Analysis
Source: Antibiotics (Basel). 2023 Apr 28;12(5):830. doi: 10.3390/antibiotics12050830 (PMC10215533; doi:10.3390/antibiotics12050830)
Supplement: Supplementary file 1 [file antibiotics-12-00830-s001.zip]

Archive with 3 entries (3 files):
- S1-2_Supplementary data.pdf
- S1_Alignment results.ods
- S2_Additional plots.pdf
